# Supplementary material for: Natural Compound 2,2′,4′-Trihydroxychalcone Suppresses T Helper 17 Cell Differentiation and Disease Progression by Inhibiting Retinoid-Related Orphan Receptor Gamma T
Source: Int J Mol Sci. 2022 Nov 22;23(23):14547. doi: 10.3390/ijms232314547 (PMC9737070; doi:10.3390/ijms232314547)
Supplement: Supplementary file 1 [file ijms-23-14547-s001.zip]

Archive with 1 entries (1 files):
- ijms-1978987-supplementary.pdf
